# Supplementary material for: Integrated Population Modeling of Black Bears in Minnesota: Implications for Monitoring and Management
Source: PLoS One. 2010 Aug 12;5(8):e12114. doi: 10.1371/journal.pone.0012114 (PMC2920827; doi:10.1371/journal.pone.0012114)
Supplement: Appendix S4 — A .zip file containing an AD Model Builder executable, a data input file (bbM2b.dat), an R file (modrun.R), and other associated files needed to fit the H(a, s, f, e) models to the Minnesota black bear data. (1.19 MB ZIP) [file pone.0012114.s007.zip]

Archive with 7 entries (7 files):
- bb_make_Robject.cxx
- admb2r.cpp
- modrun.R
- bbM2b.exe
- readme.txt
- bbM2b.tpl
- bbM2b.dat
