# Supplementary material for: Integrated Population Modeling of Black Bears in Minnesota: Implications for Monitoring and Management
Source: PLoS One. 2010 Aug 12;5(8):e12114. doi: 10.1371/journal.pone.0012114 (PMC2920827; doi:10.1371/journal.pone.0012114)
Supplement: Appendix S4 — A .zip file containing an AD Model Builder executable, a data input file (bbM2b.dat), an R file (modrun.R), and other associated files needed to fit the H(a, s, f, e) models to the Minnesota black bear data. (1.19 MB ZIP) [file pone.0012114.s007.zip › bb_make_Robject.cxx]

////////////////////////////////////////////////////////////////////////////////
// Create an R object from ADMB
// ADMB harvest model applied to black bear data
// John Fieberg, Minnesota DNR
// The created object can be read into R using the "dget" function
// The functions in this file are part of the free package ADMB2R
// ADMB2R is available at http://admb-project.org/community/related-software/r/admb2r 
////////////////////////////////////////////////////////////////////////////////


//open the file using the default AD Model Builder file name, and use 6 digits of precision
open_r_file(adprogram_name + ".rdat", 6);


    //Info object
    open_r_info_list("info", true);
        wrt_r_item("title", "MN black bear harvest at age");
        wrt_r_item("species", "Black bear");
        wrt_r_item("model", "Statistical Harvest at Age");
        wrt_r_item("units.haa", "number bears");
    close_r_info_list();
    
    
    //Vector object of parameters and estimated quantities
    open_r_info_list("parms", false); 
        wrt_r_item("Nyears", Nyears);
        wrt_r_item("Nages", Nages);
        wrt_r_item("surv.male.age2plus.logit", logit_surv_male_age2plus);
        wrt_r_item("surv.female.age2plus.logit", logit_surv_female_age2plus);
        wrt_r_item("surv.male.cubs.logit", logit_surv_male_cubs);
        wrt_r_item("surv.female.cubs.logit", logit_surv_female_cubs);   
        wrt_r_item("surv.male.age2plus", surv_male_age2plus_pr);
        wrt_r_item("surv.female.age2plus", surv_female_age2plus_pr);
        wrt_r_item("surv.male.age1.logit", logit_surv_male_age1);
        wrt_r_item("surv.efemale.age1.logit", logit_surv_efemale_age1);   
        wrt_r_item("surv.male.cubs", surv_male_cubs_pr);
        wrt_r_item("surv.female.cubs", surv_female_cubs_pr);                    
        wrt_r_item("beta0", beta0);
        wrt_r_item("beta.food", betaf);
        wrt_r_item("beta.hunter", betah);
        wrt_r_item("beta.male", betag);
        wrt_r_item("beta.age1", betaa1);
        wrt_r_item("beta.age2", betaa2);
        wrt_r_item("beta.age3", betaa3);
        wrt_r_item("prop.male.cubs", prop_male_cubs);    
    close_r_info_list();
    
    
    //Vector object of likelihood value and components
    open_r_vector("like"); 
        wrt_r_item("lk.val", obj_fcn);
        wrt_r_item("lk.male",obj_harvest_male);
        wrt_r_item("lk.female",obj_harvest_female);
        wrt_r_item("lk.tetra",obj_tetra);
        wrt_r_item("lk.penalty.cubs",obj_penalty_cubs); 
        wrt_r_item("w.tetra",tetra_w);                 
    close_r_vector();
    
    
    //List object of time, age matrices
    open_r_list("t.a.mats");
        
        open_r_matrix("N");
            wrt_r_matrix(Ntotal, 2, 2);
            wrt_r_namevector(yrs_harvest);
            wrt_r_namevector(0, (Nages-1));
        close_r_matrix();
        
        open_r_matrix("Nmale");
            wrt_r_matrix(Nmale, 2, 2);
            wrt_r_namevector(yrs_harvest);
            wrt_r_namevector(0, (Nages-1));
        close_r_matrix();
        
        open_r_matrix("Nfemale");
            wrt_r_matrix(Nfemale, 2, 2);
            wrt_r_namevector(yrs_harvest);
            wrt_r_namevector(0, (Nages-1));
        close_r_matrix();
            
        open_r_matrix("N.midyr");
            wrt_r_matrix(Ntotal_midyr, 2, 2);
            wrt_r_namevector(yrs_harvest);
            wrt_r_namevector(0, (Nages-1));
        close_r_matrix();
            
        open_r_matrix("Nmale.midyr");
            wrt_r_matrix(Nmale_midyr, 2, 2);
            wrt_r_namevector(yrs_harvest);
            wrt_r_namevector(0, (Nages-1));
        close_r_matrix();    
        
        open_r_matrix("Nfemale.midyr");
            wrt_r_matrix(Nfemale_midyr, 2, 2);
            wrt_r_namevector(yrs_harvest);
            wrt_r_namevector(0, (Nages-1));
        close_r_matrix();    
        
        open_r_matrix("surv.rates.male");
            wrt_r_matrix(surv_rates_male, 2, 2);
            wrt_r_namevector(yrs_harvest);
            wrt_r_namevector(0, (Nages-1));
        close_r_matrix();   
        
        open_r_matrix("surv.rates.female");
            wrt_r_matrix(surv_rates_female, 2, 2);
            wrt_r_namevector(yrs_harvest);
            wrt_r_namevector(0, (Nages-1));
        close_r_matrix();             
        
        open_r_matrix("harv.rates.male");
            wrt_r_matrix(harvest_rates_male, 2, 2);
            wrt_r_namevector(yrs_harvest);
            wrt_r_namevector(0, (Nages-1));
        close_r_matrix();   
        
        open_r_matrix("harv.rates.female");
            wrt_r_matrix(harvest_rates_female, 2, 2);
            wrt_r_namevector(yrs_harvest);
            wrt_r_namevector(0, (Nages-1));
        close_r_matrix();   
    close_r_list();
    
    
    //List object with predicted and observed composition data
    open_r_list("comp.mats");
                
        open_r_matrix("acomp.harvest.male.ob");
        wrt_r_matrix(harvest_male_ob, 2, 2);
        wrt_r_namevector(yrs_harvest);
        wrt_r_namevector(1, Nages);
        close_r_matrix();
        
        open_r_matrix("acomp.harvest.male.pr");
        wrt_r_matrix(harvest_male_pr, 2, 2);
        wrt_r_namevector(yrs_harvest);
        wrt_r_namevector(1, Nages);
        close_r_matrix();    
    
        open_r_matrix("acomp.harvest.female.ob");
        wrt_r_matrix(harvest_female_ob, 2, 2);
        wrt_r_namevector(yrs_harvest);
        wrt_r_namevector(1, Nages);
        close_r_matrix();    
    
        open_r_matrix("acomp.harvest.female.pr");
        wrt_r_matrix(harvest_female_pr, 2, 2);
        wrt_r_namevector(yrs_harvest);
        wrt_r_namevector(1, Nages);
        close_r_matrix();    
    
    close_r_list();
    
    
    //Data frame of food index time series
    open_r_df("food", 1, Nyears, 2);
        wrt_r_namevector(styr_food,endyr_food);
        wrt_r_df_col("year", styr_food,endyr_food);
        wrt_r_df_col("food.ob", food_ob);
    close_r_df();
    
    
    //Data frame of hunting effort time series
    open_r_df("hunters", 1,Nyears, 2);
        wrt_r_namevector(styr_hunters,endyr_hunters);
        wrt_r_df_col("year", styr_hunters,endyr_hunters);
        wrt_r_df_col("hunters.ob", hunters_ob);
    close_r_df();
    
    
    //Data frame of tetracycline time series
    open_r_df("tetracycline", 1, Nyears_tetra, 2);
        wrt_r_namevector(1,Nyears_tetra);
        wrt_r_df_col("years", tetra_years);
        wrt_r_df_col("years.index.locations", tetra_years_index);
        wrt_r_df_col("tetra.N.ob", tetra_N_ob);
        wrt_r_df_col("tetra.N.pr", tetra_N_pr);
        wrt_r_df_col("tetra.N.se", tetra_N_se);    
    close_r_df();
    
    
    //Data frame of miscellaneous time series
    open_r_df("t.series", 1, Nyears, 2);
        wrt_r_namevector(styr,endyr);
        wrt_r_df_col("year", styr,endyr);
        wrt_r_df_col("Ncubs", Ncubs);
        wrt_r_df_col("harv.devs",harvest_devs);
        wrt_r_df_col("lognormal.cub.devs",Ncubs_devs);
        wrt_r_df_col("harv.male",harvest_male); 
        wrt_r_df_col("harv.female",harvest_female); 
        wrt_r_df_col("harv.total",harvest_total);      
    close_r_df();
    
    
    //Data frame of age-based quantities
    open_r_df("a.series", 1, Nages, 2);
        wrt_r_namevector(0,(Nages-1));
        wrt_r_df_col("age", ages);
        wrt_r_df_col("repro.rate.mean", repro_rate);    
        wrt_r_df_col("Nmale.init", Ninit_male);     
        wrt_r_df_col("Nfemale.init", Ninit_female);     
    close_r_df();   


close_r_file();
