# Supplementary material for: Integrated Population Modeling of Black Bears in Minnesota: Implications for Monitoring and Management
Source: PLoS One. 2010 Aug 12;5(8):e12114. doi: 10.1371/journal.pone.0012114 (PMC2920827; doi:10.1371/journal.pone.0012114)
Supplement: Appendix S4 — A .zip file containing an AD Model Builder executable, a data input file (bbM2b.dat), an R file (modrun.R), and other associated files needed to fit the H(a, s, f, e) models to the Minnesota black bear data. (1.19 MB ZIP) [file pone.0012114.s007.zip › modrun.R]

# ////////////////////////////////////////////////////////////////////////////////
#// 
#// ADMB harvest model applied to black bear data
#// John Fieberg, Minnesota DNR
#//
#////////////////////////////////////////////////////////////////////////////////

# Simple program to run compiled ADMB code (to fit the model), read in the output, and plot the 
#   abundance trend for all bears (excluding cubs)

#  Set working directory to point to where the files are located OR run program from that directory
  #setwd("D:\\xxxx\\xxxx\\xxxx")
   
  filename="bbM2b"  #without extension
   

# Fit the model
  shell(filename)

# Read in the output   
  bb<-dget(paste(filename,".rdat", sep=""))

# Plot abundance through time w/ M-R estimates 
windows(width=16, height=7)
par(mfrow=c(1,2),oma=c(1,1,1,1), mar=c(4.9, 6.1, 5.1, 2.1), ask=F, cex.lab=1.7, cex.axis=1.7, cex.main=1.8)
  yrs<-bb$t.series[,1]
  tetra.yrs=bb$tetra$years
  tetra.ob=bb$tetra$tetra.N.ob
  tetra.se=bb$tetra$tetra.N.se
  tetra.pr=bb$tetra$tetra.N.pr
  tetra.ob.low=tetra.ob-1.96*tetra.se
  tetra.ob.high=tetra.ob+1.96*tetra.se
  plot(yrs,(rowSums(bb$t.a.mats$Nmale[,-1])+rowSums(bb$t.a.mats$Nfemale[,-1]))/1000, type="l", xlab="",ylab="",
    ylim=c(8.5,38),lty=1, lwd=2)
  points(tetra.yrs, tetra.ob/1000, cex=1.5)
  lines(c(tetra.yrs[1],tetra.yrs[1]),c(tetra.ob.low[1],tetra.ob.high[1])/1000)
  lines(c(tetra.yrs[2],tetra.yrs[2]),c(tetra.ob.low[2],tetra.ob.high[2])/1000)
  lines(c(tetra.yrs[3],tetra.yrs[3]),c(tetra.ob.low[3],tetra.ob.high[3])/1000)
   mtext(outer=F, line=3.4,side=2, text=expression(paste(hat(N)," (thousands)")), las=0, cex=1.8)
 
# Lambda t plot 
   plot(yrs[-29],log((apply(bb$t.a.mats$Nmale[2:29,-1],1,sum)+apply(bb$t.a.mats$Nfemale[2:29,-1],1,sum))/(apply(bb$t.a.mats$Nmale[1:28,-1],1,sum)+apply(bb$t.a.mats$Nfemale[1:28,-1],1,sum))), 
       type="l", xlab="",ylab="", ylim=c(-.2,.3),lty=1, lwd=2)
  abline(h=0)
  mtext(outer=F, line=3.4,side=2, text=expression(paste(log(lambda[t])==log(N[t+1])-log(N[t]))), las=0, cex=1.8)
  
 
