# Supplementary material for: Integrated Population Modeling of Black Bears in Minnesota: Implications for Monitoring and Management
Source: PLoS One. 2010 Aug 12;5(8):e12114. doi: 10.1371/journal.pone.0012114 (PMC2920827; doi:10.1371/journal.pone.0012114)
Supplement: Appendix S4 — A .zip file containing an AD Model Builder executable, a data input file (bbM2b.dat), an R file (modrun.R), and other associated files needed to fit the H(a, s, f, e) models to the Minnesota black bear data. (1.19 MB ZIP) [file pone.0012114.s007.zip › readme.txt]

ADMB files:

1.  bbm2b.tpl = ADMB code for the H(a,s,f,e) estimators.  When compiled, this produces the executable file bbm2b.exe.

2.  bbM2b.dat = file that contains all inputs necessary for fitting the model, including age-at-harvest data, fixed parameter values, starting values for estimated parameters, mark-recapture estimates (and weight for the mark-recapture component of the objective function).

3.  bbM2b.exe = executable used to fit the H(a,s,f,e) estimators.

3.  admb2r.cpp and bb_make_Robject.cxx = files that faciliate interaction between ADMB and R. These should be stored in the same directory as bbM2b.exe.

Also, included is an R file (modrun.R) for running the model in R, reading in the output from ADMB, and plotting results. Note: the ADMB output is stored in a file called, "bbM2b.rdat" which can be read into R using the dget command (see Martin et al. 2006 for more details on admb2r.cpp).


Literature Cited:

Martin JL, Prager MH, Stephens A (2006) User�s guide to ADMB2R: A set of AD Model Builder output routines compatible with the R statistics language. U.S. Department of Commerce, NOAA Technical Memorandum NMFS-SEFSC-546.  
