# Supplementary material for: Integrated Population Modeling of Black Bears in Minnesota: Implications for Monitoring and Management
Source: PLoS One. 2010 Aug 12;5(8):e12114. doi: 10.1371/journal.pone.0012114 (PMC2920827; doi:10.1371/journal.pone.0012114)
Supplement: Appendix S4 — A .zip file containing an AD Model Builder executable, a data input file (bbM2b.dat), an R file (modrun.R), and other associated files needed to fit the H(a, s, f, e) models to the Minnesota black bear data. (1.19 MB ZIP) [file pone.0012114.s007.zip › bbM2b.tpl]

////////////////////////////////////////////////////////////////////////////////
// 
// ADMB harvest model applied to black bear data
// John Fieberg, Minnesota DNR
//
////////////////////////////////////////////////////////////////////////////////

DATA_SECTION
// Starting and ending years of data
init_int styr;
init_int endyr;

//Number of ages and years modeled
init_int Nages; //number ages (includes age 0) 
int Nyears;     //number years 

 LOCAL_CALCS    //local calculations in the data section must be indented
   Nyears=endyr-styr+1;
 END_CALCS

//Parameters below are treated either as input or as initial guesses (if estimated)
init_number set_logit_surv_male_age2plus;  //logit survival rate of age-2+ males 
init_number set_logit_surv_female_age2plus;//logit survival rate of age-2+ females
init_number set_logit_surv_male_cubs;      //survival rate of male cubs
init_number set_logit_surv_female_cubs;    //survival rate of female cubs
init_number set_logit_surv_male_age1;      //survival rate of age-1 males
init_number set_logit_surv_efemale_age1;   //survival rate of age-1 females (as offset from males on logit scale) 
init_number set_prop_male_cubs;            //proportion male at birth 
init_number set_harvest_devs;              //annual deviations in harvest rate
init_number set_Ncubs_devs;                //multiplicative lognormal deviation in number of cubs
init_number set_Ninit_male_devs;           //multiplicative lognormal deviation in initial number of males
init_number set_Ninit_female_devs;         //multiplicative lognormal deviation in initial number of females
init_vector set_repro_rate(1,Nages);       //reproductive rate at age: cubs per female per year      
init_vector set_Ninit_male(1,Nages);       //initial age structure of males
init_vector set_Ninit_female(1,Nages);     //initial age structure of females

//Beta parameters to define harvest submodel
init_number sbeta0;     //intercept
init_number sbetag;     //effect of being male
init_number sbetaf;     //food effect
init_number sbetah;     //hunter effect
init_number sbetaa1;    //age effect 1
init_number sbetaa2;    //age effect 2
init_number sbetaa3;    //age effect 2
init_matrix nsages(1,Nages-1,1,3);  //matrix defines regression-spline basis function for age effect

//Harvest data
init_vector yrs_harvest(1,Nyears);                  //years with observed harvest
init_matrix harvest_male_ob(1,Nyears,1,Nages);      //observed male harvest by age and year
init_matrix harvest_female_ob(1,Nyears,1,Nages);    //observed female harvest by age and year

//Food index
init_int styr_food;              //starting year of food index
init_int endyr_food;             //ending year of food index
init_vector food_ob(1,Nyears);   //observed food index
int Nyears_food;                 //duration of food index
 LOCAL_CALCS
   Nyears_food=endyr_food-styr_food+1;
 END_CALCS

//Hunting effort index (number of hunters)
init_int styr_hunters;                  //starting year of hunting effort index
init_int endyr_hunters;                 //starting year of hunting effort index
init_vector hunters_ob_1000(1,Nyears);  //observed hunting effort index
int Nyears_hunters;                     //duration of hunting effort index
vector hunters_ob(1,Nyears);
 LOCAL_CALCS
   Nyears_hunters=endyr_hunters-styr_hunters+1;
   hunters_ob=hunters_ob_1000/1000.0;   //treated in units of 1000 hunters
 END_CALCS
 
//Tetracycline-based abundance estimates 
init_int Nyears_tetra;                      //number years with observed abundance estimates
init_ivector tetra_years(1,Nyears_tetra);   //years with observations
init_vector tetra_N_ob(1,Nyears_tetra);     //observations
init_vector tetra_N_se(1,Nyears_tetra);     //SEs of observations
init_number tetra_w;                        //weight applied to tetracycline data in objective function
vector tetra_years_index(1,Nyears_tetra);   //vector locations of tetra_years (used for indexing)
 LOCAL_CALCS
   tetra_years_index=tetra_years-styr+1;  
 //cout<<"Tetra years = "<<tetra_years<<endl;  //Uncomment to print to screen
 END_CALCS

int iyear;  //define integer for indexing years
int iage;   //define integer for indexing ages

init_number end_of_data_file;   //signals end of data file (used only for error checking)

 LOCAL_CALCS
   if(end_of_data_file!=999)
   {
     for(iyear=1; iyear<=100; iyear++)
     {
       cout << "*** WARNING: Data File NOT READ CORRECTLY ****" << endl;
       cout << "" <<endl;
     }
   }
   else
   {cout << "Data File read correctly" << endl;} 
 END_CALCS   


 
PARAMETER_SECTION

//---Harvest stuff----------
  init_bounded_number beta0(-5,5,1);;   //intercept
  init_bounded_number betag(-5,5,1);;   //effect of being male
  init_bounded_number betaf(-5,5,1);;   //food effect
  init_bounded_number betah(-5,5,1);;   //hunter effect
  init_bounded_number betaa1(-5,5,1);;  //age effect 1
  init_bounded_number betaa2(-5,5,1);;  //age effect 2
  init_bounded_number betaa3(-5,5,1);;  //age effect 2

  vector harvest_male(1,Nyears);        //harvest of males across ages
  vector harvest_female(1,Nyears);      //harvest of females across ages 
  vector harvest_total(1,Nyears);       //total harvest of males+females 
  init_bounded_vector harvest_devs_est(1,4,-5.0,5.0,1); // estimated deviations in harvest rate (linear on log(-log) scale)
  vector harvest_devs(1,Nyears);                   // harvest deviations (not necessarily estimated in all years)
  matrix harvest_male_pr(1,Nyears,1,Nages);        // expected annual harvest at age of males
  matrix harvest_female_pr(1,Nyears,1,Nages);      // expected annual harvest at age of females  
  matrix harvest_rates_male(1,Nyears,1,Nages);     // annual harvest rate at age of males
  matrix harvest_rates_female(1,Nyears,1,Nages);   // annual harvest rate at age of females    

//---Population stuff----------
  init_bounded_number logit_surv_male_age2plus(-1,10,1);   //logit male natural mortality ages 2+ 
  init_bounded_number logit_surv_female_age2plus(-1,10,1); //logit female natural mortality ages 2+ 
  init_bounded_number logit_surv_male_cubs(-1,10,-1);      //logit natural mortality of male cubs 
  init_bounded_number logit_surv_female_cubs(-1,10,-1);    //logit natural mortality of female cubs   
  init_bounded_number logit_surv_male_age1(-1,10,-1);      //logit natural mortality of male age1 
  init_bounded_number logit_surv_efemale_age1(0,10,1);     //logit effect of being female on age-1 natural mortality  

  number surv_male_age2plus_pr;               //survival of males age 2+ in arithmetic space
  number surv_female_age2plus_pr;             //survival of females age 2+ in arithmetic space
  number surv_male_cubs_pr;                   //survival of male cubs in arithmetic space  
  number surv_female_cubs_pr;                 //survival of female cubs in arithmetic space  
  number surv_male_age1_pr;                   //survival of age-1 males in arithmetic space  
  number surv_female_age1_pr;                 //survival of  age-1 females age1 in arithmetic space
  init_bounded_number prop_male_cubs(0,1,-1); //proportion male at birth
  
  vector ages(1,Nages);                       //ages modeled, used in rdat output file

  vector tetra_N_pr(1,Nyears_tetra);          //predicted abundance in years with observed tetracycline-based estimates
  vector repro_rate(1,Nages);                 //reproduction rate, cubs per female per year
  vector Ncubs(1,Nyears);                     //starting cohort sizes 
  vector Ninit_male(1,Nages);                 //vector of initial number of males
  vector Ninit_female(1,Nages);               //vector of initial number of females  
  init_bounded_vector Ncubs_devs(2,Nyears,-5.0,5.0,3);         //multiplicative lognormal deviation in number of cubs (year 2+)
  init_bounded_vector Ninit_male_devs(1,Nages,-5.0,5.0,1);     //multiplicative lognormal deviation in initial abundance of males
  init_bounded_vector Ninit_female_devs(1,Nages,-5.0,5.0,1);   //multiplicative lognormal deviation in initial abundance of females  
  matrix surv_rates_male(1,Nyears,1,Nages);   //survival rates of males from non-harvest factors
  matrix surv_rates_female(1,Nyears,1,Nages); //survival rates of females from non-harvest factors    
  matrix Ntotal(1,Nyears,1,Nages);            //abundance of both sexes combined at start of yr
  matrix Nmale(1,Nyears,1,Nages);             //abundance of males at start of yr
  matrix Nfemale(1,Nyears,1,Nages);           //abundance of females at start of yr
  matrix Ntotal_midyr(1,Nyears,1,Nages);      //abundance of both sexes combined at middle of yr
  matrix Nmale_midyr(1,Nyears,1,Nages);       //abundance of males at middle of yr
  matrix Nfemale_midyr(1,Nyears,1,Nages);     //abundance of females at middle of yr  
 
//---Miscellaneous stuff----------
  number dzero_dum;    //small additive constant to prevent division by zero during optimization

//---Objective function components--------
  number obj_harvest_male;              //male harvest component
  number obj_harvest_female;            //female harvest component
  number obj_tetra;                     //tetracycline component
  number obj_penalty_cubs;              //penalty on deviation from expected number of cubs (terminal year only)
  objective_function_value obj_fcn;     //overall objective function value
 

GLOBALS_SECTION
  #include "admodel.h"     //Include AD class definitions
  #include "admb2r.cpp"    //Include functions for R-compatible output: available at http://admb-project.org/community/related-software/r/admb2r 


RUNTIME_SECTION
  maximum_function_evaluations 100000 100000 100000
  convergence_criteria 1e-3 1e-5 1e-8

PRELIMINARY_CALCS_SECTION
 dzero_dum=0.0001;
 beta0=sbeta0;   
 betag=sbetag;   
 betaf=sbetaf;   
 betah=sbetah;   
 betaa1=sbetaa1; 
 betaa2=sbetaa2; 
 betaa3=sbetaa3; 
 harvest_devs=set_harvest_devs;
 repro_rate=set_repro_rate;
 logit_surv_male_age2plus=set_logit_surv_male_age2plus;
 logit_surv_female_age2plus=set_logit_surv_female_age2plus; 
 logit_surv_male_cubs=set_logit_surv_male_cubs;
 logit_surv_female_cubs=set_logit_surv_female_cubs; 
 logit_surv_male_age1=set_logit_surv_male_age1;
 logit_surv_efemale_age1=set_logit_surv_efemale_age1; 
 prop_male_cubs=set_prop_male_cubs;
 Ninit_male=set_Ninit_male;
 Ninit_female=set_Ninit_female;
 Ncubs_devs=set_Ncubs_devs;
 
 for(int iage=1; iage<=Nages; iage++)
   {ages(iage)=iage-1;}


PROCEDURE_SECTION
  surv_and_harvest_rates();
  popn_project();
  tetracycline();
  calc_obj_fcn();
    

FUNCTION surv_and_harvest_rates
  surv_male_age2plus_pr=mfexp(logit_surv_male_age2plus)/(1.0+mfexp(logit_surv_male_age2plus));
  surv_female_age2plus_pr=mfexp(logit_surv_female_age2plus)/(1.0+mfexp(logit_surv_female_age2plus));
  surv_male_cubs_pr=mfexp(logit_surv_male_cubs)/(1.0+mfexp(logit_surv_male_cubs));
  surv_female_cubs_pr=mfexp(logit_surv_female_cubs)/(1.0+mfexp(logit_surv_female_cubs));  
  surv_male_age1_pr=mfexp(logit_surv_male_age1)/(1.0+mfexp(logit_surv_male_age1));
  surv_female_age1_pr=mfexp(logit_surv_efemale_age1+logit_surv_male_age1)/(1.0+mfexp(logit_surv_efemale_age1+logit_surv_male_age1));  
  
  surv_rates_male=surv_male_age2plus_pr;     //Fill vector of male survival rates.  Values for cubs and yearlings overwritten below.
  surv_rates_female=surv_female_age2plus_pr; //Fill vector of female survival rates.  Values for cubs and yearlings overwritten below.
  
  harvest_rates_male=0.0;
  harvest_rates_female=0.0; 
  harvest_devs(1,4)=harvest_devs_est; 

  for(iyear=1; iyear<=Nyears; iyear++)
  {
     surv_rates_male(iyear,1)=surv_male_cubs_pr;
     surv_rates_female(iyear,1)=surv_female_cubs_pr;
     surv_rates_male(iyear,2)=surv_male_age1_pr;  
     surv_rates_female(iyear,2)=surv_female_age1_pr;  
     
     for(iage=2; iage<=Nages; iage++)
     {
       harvest_rates_male(iyear,iage)=1.0-mfexp(-mfexp(beta0+betag+betaf*food_ob(iyear)+
                          betah*hunters_ob(iyear)+betaa1*nsages(iage-1,1)+betaa2*nsages(iage-1,2)+
                          betaa3*nsages(iage-1,3)+harvest_devs(iyear)));

       harvest_rates_female(iyear,iage)=1.0-mfexp(-mfexp(beta0+betaf*food_ob(iyear)+
                          betah*hunters_ob(iyear)+betaa1*nsages(iage-1,1)+betaa2*nsages(iage-1,2)+
                          betaa3*nsages(iage-1,3)+harvest_devs(iyear)));  
     }  
  }
    
FUNCTION popn_project
    
    Nmale(1)=elem_prod(Ninit_male,mfexp(Ninit_male_devs));
    Nfemale(1)=elem_prod(Ninit_female,mfexp(Ninit_female_devs));
    Ncubs(1)=Nmale(1,1)+Nfemale(1,1);
    
    for (iyear=1; iyear<Nyears; iyear++)
    {
      Nmale_midyr(iyear)=elem_prod(surv_rates_male(iyear),Nmale(iyear));
      Nfemale_midyr(iyear)=elem_prod(surv_rates_female(iyear),Nfemale(iyear));
      
      harvest_male_pr(iyear)=elem_prod(harvest_rates_male(iyear),Nmale_midyr(iyear));
      harvest_female_pr(iyear)=elem_prod(harvest_rates_female(iyear),Nfemale_midyr(iyear));
      
      Nmale(iyear+1)(2,Nages)=++elem_prod((1.0-harvest_rates_male(iyear)(1,Nages-1)),Nmale_midyr(iyear)(1,Nages-1));
      Nmale(iyear+1)(Nages)+=Nmale_midyr(iyear)(Nages)*(1.0-harvest_rates_male(iyear,Nages));//plus group
      Nfemale(iyear+1)(2,Nages)=++elem_prod((1.0-harvest_rates_female(iyear)(1,Nages-1)),Nfemale_midyr(iyear)(1,Nages-1));
      Nfemale(iyear+1)(Nages)+=Nfemale_midyr(iyear)(Nages)*(1.0-harvest_rates_female(iyear,Nages));//plus group
       
      Ncubs(iyear+1)=sum(elem_prod(repro_rate,Nfemale(iyear+1)))*mfexp(Ncubs_devs(iyear+1));
      Nmale(iyear+1,1)=prop_male_cubs*Ncubs(iyear+1);
      Nfemale(iyear+1,1)=(1.0-prop_male_cubs)*Ncubs(iyear+1);
      
    }
    Nmale_midyr(Nyears)=elem_prod(surv_rates_male(Nyears),Nmale(Nyears));
    Nfemale_midyr(Nyears)=elem_prod(surv_rates_female(Nyears),Nfemale(Nyears));
      
    harvest_male_pr(Nyears)=elem_prod(harvest_rates_male(Nyears),Nmale_midyr(Nyears));
    harvest_female_pr(Nyears)=elem_prod(harvest_rates_female(Nyears),Nfemale_midyr(Nyears));
    
    Ntotal=Nmale+Nfemale;
    Ntotal_midyr=Nmale_midyr+Nfemale_midyr;
    
FUNCTION tetracycline
    
    for (iyear=1; iyear<=Nyears_tetra; iyear++)
    {tetra_N_pr(iyear)=sum(Ntotal(tetra_years_index(iyear)));}
   

FUNCTION miscellaneous_stuff
 
    for (iyear=1; iyear<=Nyears; iyear++)
    {
     harvest_male(iyear)=sum(harvest_male_pr(iyear));
     harvest_female(iyear)=sum(harvest_female_pr(iyear));
     harvest_total(iyear)=harvest_male(iyear)+harvest_female(iyear);
    }

FUNCTION calc_obj_fcn
  obj_fcn=0.0;
  obj_harvest_male=0.0;
  obj_harvest_female=0.0;
  obj_tetra=0.0;      
  obj_penalty_cubs=0.0; 
  
  for(iyear=1; iyear<=Nyears; iyear++)
    {
    for(int iage=2; iage<=Nages; iage++)
       {
        obj_harvest_male+=square(harvest_male_ob(iyear,iage)-harvest_male_pr(iyear,iage))/(harvest_male_pr(iyear,iage)+dzero_dum); 
        obj_harvest_female+=square(harvest_female_ob(iyear,iage)-harvest_female_pr(iyear,iage))/(harvest_female_pr(iyear,iage)+dzero_dum);               
       }
    }    
    
  for(iyear=1; iyear<=Nyears_tetra; iyear++)
    {obj_tetra+=square(tetra_N_pr(iyear)-tetra_N_ob(iyear))/square(tetra_N_se(iyear));}    
             
  obj_penalty_cubs=square(Ncubs_devs(Nyears));
   
  obj_fcn=obj_harvest_male+obj_harvest_female+tetra_w*obj_tetra+obj_penalty_cubs;      
      

      
REPORT_SECTION
  miscellaneous_stuff();
  
 #include "bb_make_Robject.cxx"   //write the R-compatible report. To run without ADMB2R, comment this line and line 172 (#include "admb2r.cpp")
