# Supplementary material for: Integrated Population Modeling of Black Bears in Minnesota: Implications for Monitoring and Management
Source: PLoS One. 2010 Aug 12;5(8):e12114. doi: 10.1371/journal.pone.0012114 (PMC2920827; doi:10.1371/journal.pone.0012114)
Supplement: Appendix S4 — A .zip file containing an AD Model Builder executable, a data input file (bbM2b.dat), an R file (modrun.R), and other associated files needed to fit the H(a, s, f, e) models to the Minnesota black bear data. (1.19 MB ZIP) [file pone.0012114.s007.zip › bbM2b.dat]

#////////////////////////////////////////////////////////////////////////////////
#// Data input
#// ADMB harvest model applied to black bear data
#// John Fieberg, Minnesota DNR
#////////////////////////////////////////////////////////////////////////////////


#starting and end years of data
1980
2008
#Nages modeled in population
11

#logit natural survival rate of males age 3+ (and yearlings)
1.99243
#logit natural survival rate of females age 3+ (and yearlings)
3.476099
#logit natural survival rate of male cubs
1.152680
#1.99243
#logit natural survival rate of female cubs
1.99243
#logit natural survival of age 1 males
1.99243
#effect of female on age 1 survival
0.0
#proportion males of cubs
0.50
# harvest_devs
0.0	 
# N_cubs_devs
0.0 
#Ninit_male_devs
0.0
#Ninit_female_devs
0.0
#reproduction rate: cubs per female
0.0 0.0 0.0 0.123 0.703 0.99 1.088 1.3  1.3  1.3  1.3    
#N_cubs by year
#2257.1	1291.2	1723.8	2077.3	2223.0	2766.0	1766.6	3478.5	3144.4	4011.3	2760.4	3170.7	2555.8	2555.8	2555.8	2555.8	2555.8	2555.8	
#Initial abundance at age of males
1079.7	462.0	634.7	253.0	256.3	113.4	100.0	91.4	74.4	33.0	88.5
#Initial abundance at age of females 
1036.1	516.4	960.6	408.3	437.6	288.6	200.0	209.0	162.9	135.6	395.9

##beta parameters for harvest
# Intercept
-0.50567048
# Effect of being male
0.37005371
#  Food effect
-0.16816436
#Hunter effect
0.05280275
#  Age parameters
-0.53677623 
-1.25770581
-1.37073453
#spline basis function for age effect
0.0	            0.0	        0.0
-0.064696444	0.3051215	-0.22190657
-0.006995924	0.4688616	-0.33871753
0.144653306	    0.5029379	-0.34759119
0.324091687	    0.4573428	-0.27124933
0.465159664	    0.3820689	-0.13241373
0.501697679	    0.3271085	0.04619381
0.388055517	    0.3302162	0.24469125
0.160620342	    0.3801945	0.45455548
-0.12371134	    0.4536082	0.67010309


#years of harvest 
1980	1981	1982	1983	1984	1985	1986	1987	1988	1989	1990	1991	1992	1993	1994	1995	1996	1997	1998	1999	2000	2001	2002	2003	2004	2005	2006	2007	2008

#Male harvest data, 1980-2008 (rows), age 0-10+ (columns)
28	115	263	73	90	25	37	17	20	3	23
5	271	117	87	41	33	8	25	14	19	49
3	58	100	32	24	11	8	6	6	5	10
4	138	141	156	31	25	22	18	9	11	37
1	149	147	51	97	14	30	4	10	6	34
9	165	210	113	43	62	11	19	14	11	34
2	215	215	125	77	30	58	9	16	12	40
11	180	317	139	82	41	24	30	10	20	60
8	282	142	164	67	39	34	12	15	3	49
4	313	353	77	118	41	32	16	13	21	59
4	383	315	197	53	55	36	16	13	10	58
8	270	435	169	128	27	29	31	19	20	67
24	416	353	309	124	96	20	33	20	19	77
11	638	335	175	127	72	45	25	28	14	69
3	366	410	176	89	94	54	43	19	19	68
21	732	444	308	161	91	93	68	62	21	143
3	335	324	120	97	46	26	32	24	11	53
7	468	490	300	85	62	44	25	26	12	88
21	865	406	311	208	65	57	27	17	27	87
28	538	590	184	135	122	23	27	12	12	83
20	805	421	355	130	92	86	42	23	28	124
36	795	839	228	268	62	77	93	37	30	124
13	380	251	164	52	72	19	23	19	9	57
48	498	711	233	175	41	73	18	18	19	87
12	671	344	299	112	97	35	63	17	29	101
26	480	605	215	166	74	60	36	47	18	117
21	600	378	303	104	100	37	69	21	39	151
34	596	460	171	138	51	56	39	23	17	72
24	428	356	172	55	53	24	21	18	16	78


#Female harvest data, 1980-2008 (rows), age 0-10+ (columns)
33	53	173	43	54	21	49	26	23	21	63
1	140	70	125	65	44	33	46	48	28	110
0	21	35	15	18	6	8	6	8	4	11
2	55	73	98	22	49	33	29	12	19	67
0	71	64	56	48	28	34	6	17	6	52
2	83	110	77	51	83	22	43	20	36	139
0	113	144	107	54	24	56	18	26	17	91
6	83	156	86	79	40	33	47	17	27	112
4	134	104	126	58	45	36	24	37	14	115
3	165	182	66	103	62	52	36	31	34	152
2	224	230	172	79	120	70	54	36	34	199
2	162	214	106	121	37	49	41	42	23	163
4	233	256	289	164	172	64	87	57	53	326
6	363	245	143	159	103	107	32	71	49	200
4	203	232	121	68	77	40	50	30	27	154
8	501	356	395	229	140	203	151	146	88	620
2	167	200	108	103	37	29	33	28	27	83
10	253	359	263	108	114	68	47	67	47	282
14	529	316	283	227	109	122	59	44	76	270
20	365	464	181	177	162	77	87	46	37	261
24	411	261	311	114	123	111	60	68	44	273
25	479	607	240	237	124	95	119	53	68	330
7	223	153	137	38	77	27	26	24	16	138
28	313	445	199	176	73	95	53	49	64	201
10	440	244	290	108	130	53	72	36	33	214
7	301	411	158	159	101	65	36	55	32	190
22	366	252	228	73	111	62	79	38	69	211
28	345	341	168	144	72	74	68	61	51	180
11	258	189	119	58	57	29	29	23	23	112


#Food index
#Starting and ending year of index; first four values are mean of all observations (1984-2008)
1980
2008
#Values
6.35 6.35 6.35 6.35 6.5	4.4	6.2	7.7	6.7	5.8	5.2	6.7	5.1	6.5	7.2	4.9	8.6	6.2	6.7	6.2	7.0	5.2	8.1	6.1	5.9	6.2	6.3	6.2	7.1

#Number of hunters
#Starting and ending year of time series
1980
2008
#Values(first three values are assumed equal to observations from 1983-1984
3100.0 3100.0 3100.0 3100.0 3100.0	3700.0	3900.0	5600.0	5100.0	5500.0	6600.0	7200.0	7900.0	8600.0	9100.0	11600.0	11500.0	10300.0	14500.0	15900.0	16800.0	15500.0	13700.0	13500.0	12800.0	12400.0	12400.0	11200.0	9800.0

#Tetracycline-based estimates of abundance
#Number of years
3
#Years
1991  1997  2002
#Values
15600.0 24000.0  25300.0
#SE
816.3 1530.6 2193.9
#weight applied to tetracycline-based estimates in objective function
0.0
#Signal end of data file
999
